# Supplementary material for: Zebrafish Model for Studying Dexamethasone-Induced Muscle Atrophy and Preventive Effect of Maca (Lepidium meyenii)
Source: Cells. 2021 Oct 25;10(11):2879. doi: 10.3390/cells10112879 (PMC8616435; doi:10.3390/cells10112879)
Supplement: Supplementary file 1 [file cells-10-02879-s001.zip]

Archive with 3 entries (3 files):
- supplementary data/S1.png
- supplementary data/S2.png
- supplementary data/videos.pptx
